# Supplementary material for: A Novel Size-Based Centrifugal Microfluidic Design to Enrich and Magnetically Isolate Circulating Tumor Cells from Blood Cells through Biocompatible Magnetite–Arginine Nanoparticles
Source: Sensors (Basel). 2024 Sep 18;24(18):6031. doi: 10.3390/s24186031 (PMC11436177; doi:10.3390/s24186031)
Supplement: Supplementary file 1 [file sensors-24-06031-s001.zip]

Archive with 1 entries (1 files):
- sensors-3159403-supplementary.pdf
